# Supplementary material for: LC-MS/MS untargeted lipidomics uncovers placenta lipid signatures from intrahepatic cholestasis of pregnancy
Source: Front Physiol. 2024 Jun 3;15:1276722. doi: 10.3389/fphys.2024.1276722 (PMC11180999; doi:10.3389/fphys.2024.1276722)
Supplement: Supplementary file 1 [file Table2.xlsx]

## Sheet: Sheet1
ID	m/z	Ion mode	Retention time	Lipid	LipidGroup	Class	Formula	FattyAcid	FA1	FA2	FA3	FA4	KEGG	VIP	P-value	adj.P-value	log2(FC)	FC	average(ICP-M)	average(CON)	ICP-M30	ICP-M29	ICP-M28	ICP-M27	ICP-M26	ICP-M25	ICP-M24	ICP-M23	ICP-M22	ICP-M21	ICP-M20	ICP-M19	ICP-M18	ICP-M17	ICP-M16	ICP-M15	ICP-M14	ICP-M13	ICP-M12	ICP-M11	ICP-M10	ICP-M9	ICP-M8	ICP-M7	ICP-M6	ICP-M5	ICP-M4	ICP-M3	ICP-M2
1096	303.233	neg	1.68257	FA(20:4)	FA(20:4)-H	FA	O2 H32 C20	(20:4)	(20:4)					13.4757	0.00189116	0.055165	0.42831	1.34566	386.582	287.281	359.963	328.359	498.373	201.901	188.617	505.761	297.327	379.06	266.043	354.387	203.494	372.629	588.925	688.385	349.452	336.433	274.819	635.54	236.762	361.004	423.361	476.508	604.435	289.604	358.137	408.259	306.565	524.385	508.828
73	750.544	neg	9.21925	PE(18:0p/20:4)	PE(38:4p)-H	PE	C43 H78 O7 N1 P1	(18:0p/20:4)	(18:0p)	(20:4)				5.36023	0.0289919	0.191146	-0.113781	0.924163	232.001	251.039	228.885	159.891	272.339	227.471	218.216	183.523	228.947	267.031	220.299	210.536	270.47	228.788	245.339	226.288	239.124	213.751	225.691	227.689	227.772	219.456	198.05	215.411	249.682	231.036	236.973	286.973	214.341	268.842	263.057
1011	873.707	neg	10.9198	SM(d42:1)	SM(d42:1)+CH3COO	SM	C47 H95 O6 N2 P1	(d42:1)	(d42:1)					5.15262	0.00297708	0.069832	-0.22175	0.857525	86.0182	100.31	124.528	55.7014	86.7139	87.8193	65.8015	133.328	87.5605	87.8857	72.3509	64.6205	80.606	67.4766	66.9435	61.9182	118.981	103.46	61.6308	58.3984	86.1204	88.2939	81.6312	124.874	78.8649	75.5459	96.5788	87.4312	98.5829	98.94	93.6145
89	738.508	neg	7.68794	PE(16:0/20:4)	PE(36:4)-H	PE	C41 H74 O8 N1 P1	(16:0/20:4)	(16:0)	(20:4)			C00350	4.99479	0.0262074	0.184822	0.14296	1.10417	144.914	131.243	124.072	173.719	130.909	114.478	148.442	183.629	129.321	149.121	105.619	153.727	126.75	133.993	170.581	146.285	140.104	117.889	97.7137	141.979	111.714	123.186	167.878	147.523	165.211	134.857	161.258	130.407	216.689	193.561	175.406
1365	711.63	neg	11.7104	OAHFA(47:4)	OAHFA(47:4)-H	OAHFA	C47 H84 O4	(47:4)	(47:4)					3.9215	0.0392286	0.2239	-0.248861	0.841561	58.3416	69.3254	95.1232	31.311	48.4852	54.1606	34.2738	113.302	48.7092	59.1766	39.6884	35.848	52.3264	45.1861	38.5016	52.118	92.1668	85.6857	31.81	45.677	39.7537	57.6129	51.9858	81.6376	75.0073	49.5719	68.703	59.2423	96.8896	57.205	54.3954
671	835.666	pos	10.0645	SM(d18:1/24:1)	SM(d42:2)+Na	SM	C47 H93 O6 N2 P1 Na0	(d18:1/24:1)	(d18:1)	(24:1)				3.76293	0.000770236	0.0443268	0.454965	1.37075	19.3216	14.0956	11.185	26.6516	14.3618	18.1127	14.2374	11.4167	12.3518	33.3461	17.9593	23.7193	14.9116	24.3957	21.3958	30.5976	11.0632	3.37357	16.4866	27.5364	26.1189	32.4438	23.0188	16.0581	15.457	13.6492	13.9778	26.347	17.0418	25.693	18.556
398	740.52	pos	7.67757	PC(15:1/16:0)	PC(31:1)+Na	PC	C39 H76 O8 N1 P1 Na0	(15:1/16:0)	(15:1)	(16:0)				3.10996	0.0267055	0.186282	0.145972	1.10648	55.5596	50.2131	51.1002	68.4211	49.0586	44.0613	56.1789	72.0847	51.6617	53.2583	41.09	54.8207	48.1659	50.2607	62.3282	58.7392	56.2429	45.9339	40.3932	57.1402	39.8773	43.7149	63.0625	57.4905	61.5441	55.0786	67.6607	52.1171	82.5377	71.3915	68.2738
94	700.529	neg	9.07862	PE(16:0p/18:1)	PE(34:1p)-H	PE	C39 H76 O7 N1 P1	(16:0p/18:1)	(16:0p)	(18:1)				3.094	0.0095236	0.108106	0.129055	1.09358	93.256	85.2761	89.7496	124.089	85.2665	77.6624	103.92	87.868	75.9906	87.0922	79.7117	95.433	79.3814	107.56	84.0811	111.586	77.3904	99.7835	80.935	105.138	96.3933	105.237	91.1735	108.062	96.575	81.9717	114.255	82.476	98.8667	93.5172	92.4135
1405	740.52	pos	7.67765	PE(34:1)	PE(34:1)+Na	PE	C39 H76 O8 N1 P1 Na0	(34:1)	(34:1)				C00350	3.08631	0.0284001	0.191065	0.144199	1.10512	55.5265	50.2449	51.1002	68.4211	49.0586	44.0613	56.1789	72.0847	51.6617	53.2583	41.09	54.8207	48.1659	50.2607	62.3282	58.7392	56.2429	45.9339	40.3932	57.1402	39.8773	43.7149	63.0625	57.4905	61.5441	55.0786	67.1034	52.1171	82.5377	71.3915	67.8383
9	857.519	neg	5.52694	PI(16:0/20:4)	PI(36:4)-H	PI	C45 H79 O13 N0 P1	(16:0/20:4)	(16:0)	(20:4)			C00626	3.05801	0.0477802	0.251487	0.16055	1.11771	89.9947	80.5168	100.405	97.7476	74.1025	83.0438	116.298	94.2123	100.278	67.9737	68.0548	101.604	68.9577	77.0813	99.9237	97.6575	76.2736	82.8647	62.8644	92.7182	59.5046	74.5501	89.0113	101.804	123.561	82.8333	119.039	85.1133	138.102	99.9271	97.5122
1251	329.249	neg	1.77789	FA(22:5)	FA(22:5)-H	FA	O2 H34 C22	(22:5)	(22:5)					2.87947	0.0196027	0.160539	0.409367	1.3281	33.8376	25.4781	28.7499	30.422	32.9842	23.3325	29.5339	51.7551	20.3431	36.1718	19.3839	29.0108	17.9985	22.9406	55.0874	38.0614	29.4244	20.8828	17.794	34.6001	14.1307	24.5769	36.8836	72.0791	86.8025	47.853	40.0629	28.977	23.4518	40.8415	39.5468
82	760.513	neg	6.46449	PS(16:0/18:1)	PS(34:1)-H	PS	C40 H76 O10 N1 P1	(16:0/18:1)	(16:0)	(18:1)				2.30615	0.00212936	0.0574394	0.311071	1.24063	17.0004	13.7031	14.5993	27.7157	15.8253	16.098	25.0552	11.2866	15.5825	14.1464	19.1385	19.6538	13.8919	20.8231	10.8759	16.1076	15.4425	17.7196	13.6584	13.9631	14.3871	16.5938	16.8674	18.3817	13.1673	19.1824	20.0552	13.8087	16.8355	20.1299	20.7106
1508	813.552	neg	7.04402	MGDG(39:7)	MGDG(39:7)-H	MGDG	C48 H78 O10	(39:7)	(39:7)					2.26709	0.0238713	0.178869	0.220718	1.16531	28.2695	24.2591	23.9284	27.6169	28.5129	45.0757	41.8824	25.5477	25.6112	23.999	34.8562	28.6857	23.0832	26.9633	16.9556	28.8093	31.1411	35.0922	20.264	24.136	24.1119	36.303	29.8192	30.7546	21.0837	31.401	29.4106	25.3581	24.4783	27.0616	26.4825
84	868.607	neg	8.07591	PC(18:1/20:3)	PC(38:4)+CH3COO	PC	C46 H84 O8 N1 P1	(18:1/20:3)	(18:1)	(20:3)			C00157	2.18271	0.0123351	0.119669	0.371147	1.29338	21.3065	16.4735	21.8773	16.3361	18.021	14.9204	28.272	19.7306	13.6441	17.2652	36.9576	24.7405	15.4086	18.2507	21.4109	23.9462	20.992	25.628	11.6543	17.8798	26.7482	28.3328	24.7107	13.3854	22.9868	20.2985	16.8547	22.9953	17.6693	18.1301	13.5606
92	716.524	neg	8.51058	PE(16:0/18:1)	PE(34:1)-H	PE	C39 H76 O8 N1 P1	(16:0/18:1)	(16:0)	(18:1)			C00350	2.16704	0.0402315	0.225844	0.122745	1.0888	49.0176	45.0197	38.3333	70.2187	38.9464	51.3967	50.3879	44.8946	39.4867	50.8373	46.6731	49.5734	40.93	58.7741	49.4703	54.3601	44.7492	53.0628	51.2707	47.9511	52.9362	53.0832	46.9746	44.4166	46.7274	47.0816	43.5804	44.3975	44.4451	58.1952	60.112
192	782.498	neg	5.62365	PS(16:0/20:4)	PS(36:4)-H	PS	C42 H74 O10 N1 P1	(16:0/20:4)	(16:0)	(20:4)				2.13619	0.00332489	0.071751	0.298686	1.23002	11.6362	9.46013	8.6255	12.2915	11.2666	10.1156	17.1134	14.9994	13.6017	10.7709	9.64217	14.9511	10.5518	9.02515	11.1291	10.0242	9.33629	9.13779	7.05976	9.54541	8.31679	10.2714	12.7071	12.9376	11.7244	11.7877	16.5817	10.96	17.0022	13.4603	13.9251
188	814.557	pos	7.0397	PS(18:0/18:0)	PS(36:0)+Na	PS	C42 H82 O10 N1 P1 Na0	(18:0/18:0)	(18:0)	(18:0)				2.10745	0.00381483	0.0740654	0.26294	1.19992	17.7551	14.7969	15.4557	19.8768	17.4551	27.0275	22.2478	13.9062	17.8668	14.4616	21.6882	17.1374	15.963	18.0588	11.1288	18.8653	17.4126	22.6653	15.8009	17.376	15.2722	21.7467	18.9982	18.6313	12.6609	17.5194	18.7884	16.9755	15.1104	16.233	17.3838
1383	702.543	pos	9.06623	PC(31:1p)	PC(31:1p)+H	PC	C39 H76 O7 N1 P1	(31:1p)	(31:1p)					2.0821	0.0067979	0.0991207	0.142979	1.10418	34.3869	31.1424	35.3115	45.0459	30.8673	29.0797	34.5882	31.9839	28.8337	32.6099	29.4179	31.2618	29.1467	39.2573	29.7688	42.1645	29.093	35.9326	32.3656	41.2117	32.7342	38.9721	35.0536	40.0148	34.0199	30.1918	40.3131	29.9861	40.7574	37.054	35.2861
29	814.559	pos	7.03894	PS(18:0/20:3)	PS(38:3)+H	PS	C44 H80 O10 N1 P1	(18:0/20:3)	(18:0)	(20:3)				2.05282	0.00591887	0.0913644	0.245868	1.18581	17.8969	15.0926	15.2872	19.9373	17.9741	26.8304	21.9718	13.9997	17.8668	14.7489	22.5028	17.6174	16.1295	18.1534	11.6833	18.8128	17.5968	22.6398	15.6174	17.0416	15.2722	22.5049	18.3519	18.6747	12.7646	18.1436	18.694	17.0293	15.1017	16.7021	18.0552
1493	702.543	pos	9.06613	PE(34:1p)	PE(34:1p)+H	PE	C39 H76 O7 N1 P1	(20:1p/14:0)	(20:1p)	(14:0)				2.0511	0.00931488	0.108106	0.138101	1.10046	34.8537	31.672	35.6392	46.1949	31.5244	29.9413	35.0456	32.0146	29.2484	33.3804	29.8062	31.7981	29.9321	40.2646	30.0545	40.9974	29.7913	36.7584	32.5702	42.3469	33.6037	40.0507	35.5963	40.6688	31.4169	30.4087	40.5845	31.0216	41.4021	38.0599	35.4901
995	801.684	pos	10.5127	SM(d41:1)	SM(d41:1)+H	SM	C46 H93 O6 N2 P1	(d41:1)	(d41:1)					2.03566	0.00404991	0.0740654	-0.316945	0.802768	11.3182	14.099	16.3936	6.09105	9.25696	13.0493	6.78789	11.1421	20.5785	12.3403	8.99534	10.4229	9.15084	8.78572	6.85484	9.03404	12.0673	15.6848	9.08145	7.62701	11.5302	9.01561	9.32447	18.767	9.50644	10.4235	17.8743	8.78613	13.3155	10.1502	12.8105
43	784.513	neg	5.97352	PS(16:0/20:3)	PS(36:3)-H	PS	C42 H76 O10 N1 P1	(16:0/20:3)	(16:0)	(20:3)				1.99869	0.00102714	0.0443268	0.366102	1.28887	13.0505	10.1256	10.3553	20.3055	9.08949	17.1255	20.0582	12.3198	13.0783	10.4502	12.6243	12.117	8.42225	20.8041	9.52953	13.1291	10.9072	17.3258	7.7474	11.2133	10.0211	11.6469	12.8908	13.5029	12.0408	18.4248	15.7753	8.42177	14.2627	12.7641	12.6683
219	698.513	neg	8.31967	PE(16:0p/18:2)	PE(34:2p)-H	PE	C39 H74 O7 N1 P1	(16:0p/18:2)	(16:0p)	(18:2)				1.94235	0.0231664	0.178869	-0.170357	0.888623	16.1998	18.2303	19.7425	16.5681	15.3803	18.9648	21.0583	15.8056	16.434	13.9599	15.6995	12.6702	12.2296	19.3917	12.0944	18.4649	20.231	20.3905	19.8477	18.1778	13.501	16.2498	12.1355	18.1322	15.6668	18.672	17.0371	11.9658	13.4899	13.9296	15.4207
659	747.566	neg	6.4609	SM(d15:0/18:1)	SM(d33:1)+CH3COO	SM	C38 H77 O6 N2 P1	(d15:0/18:1)	(d15:0)	(18:1)				1.82536	0.00272569	0.0653559	-0.259277	0.835506	7.27331	8.70527	8.32429	5.4456	7.7532	6.83652	7.67305	5.32644	12.7236	6.41598	8.4391	7.974	8.85966	9.17609	5.6986	5.89409	6.0225	8.19057	9.83215	6.00618	5.57182	5.03681	7.37502	8.98455	6.39268	6.77631	7.4952	6.7082	6.51259	6.07198	5.97395
50	748.529	neg	8.61988	PE(16:0p/22:5)	PE(38:5p)-H	PE	C43 H76 O7 N1 P1	(16:0p/22:5)	(16:0p)	(22:5)				1.82391	0.038335	0.221195	0.147552	1.10769	32.7233	29.5419	23.169	34.4172	25.8478	34.6996	34.9602	59.4171	38.6126	33.6711	25.051	35.8741	29.1591	31.0907	27.6345	38.4937	29.8662	30.8495	26.2232	36.3677	28.0171	29.6115	33.9208	34.8688	27.6825	33.0576	43.5269	29.813	33.1661	32.5	30.4242
806	756.591	neg	10.63	PE(18:0p/20:1)	PE(38:1p)-H	PE	C43 H84 O7 N1 P1	(18:0p/20:1)	(18:0p)	(20:1)				1.77894	0.00183457	0.055165	0.643818	1.56246	3.83098	2.45189	2.13867	8.23231	2.69283	2.49264	3.246	1.75827	1.61862	3.78771	2.59454	9.3707	2.62754	5.66603	5.46181	5.85745	1.75593	2.38704	2.46788	5.37692	4.21532	7.23911	3.25482	2.08686	4.55544	1.59906	1.36498	6.16412	5.33173	3.8922	3.58511
736	756.591	neg	10.6299	dMePE(20:1p/16:0)	dMePE(36:1p)-H	dMePE	C43 H84 O7 N1 P1	(20:1p/16:0)	(20:1p)	(16:0)				1.73861	0.00173228	0.055165	0.60193	1.51775	3.80779	2.50885	2.17224	8.23202	2.71751	2.38881	3.30689	1.68608	1.59964	3.66269	3.20184	7.94563	2.59569	5.73355	5.66226	6.26326	1.86157	2.24314	2.44246	5.96294	4.05824	6.52766	3.27056	2.18265	4.44028	1.56742	1.37939	6.16479	4.62507	3.9141	3.63158
829	841.716	pos	10.833	SM(d18:2/26:0)	SM(d44:2)+H	SM	C49 H97 O6 N2 P1	(d18:2/26:0)	(d18:2)	(26:0)				1.64481	0.00114921	0.0458548	0.441852	1.35835	3.63101	2.67311	2.49952	7.00319	2.70174	2.42176	3.42139	1.8972	3.0513	5.52772	2.62039	4.73435	2.08336	4.31117	4.32932	5.05508	2.29482	2.73998	2.87519	4.22185	3.85552	6.59123	2.94944	2.80186	3.08472	1.92197	3.48565	3.90349	4.68932	4.02731	4.89988
994	785.653	pos	9.40548	SM(d40:2)	SM(d40:2)+H	SM	C45 H89 O6 N2 P1	(d18:2/22:0)	(d18:2)	(22:0)				1.60985	0.0272453	0.187246	-0.170052	0.888811	11.9414	13.4353	12.6295	11.2608	12.6427	11.49	8.52658	12.4219	14.1244	14.0551	10.0458	10.9561	10.7967	11.2414	10.2816	10.8334	12.7189	14.1255	9.7756	9.02921	9.44502	11.4018	7.23647	13.9595	9.70859	11.1507	14.2251	12.2956	14.5024	13.2547	14.3837
737	899.722	neg	10.8433	SM(d20:1/24:1)	SM(d44:2)+CH3COO	SM	C49 H97 O6 N2 P1	(d20:1/24:1)	(d20:1)	(24:1)				1.59533	0.00124764	0.0460771	0.42098	1.33884	3.75604	2.80545	2.33151	8.11564	3.59855	2.9071	4.02631	2.18882	2.47872	4.11529	2.89563	4.77536	2.25989	4.72829	5.29423	4.83639	2.32952	2.61338	3.51241	4.47059	4.15364	5.9994	3.65491	2.6957	4.04154	2.47659	3.23594	4.24192	3.00138	4.87669	4.61859
120	758.498	neg	5.64271	PS(16:0/18:2)	PS(34:2)-H	PS	C40 H74 O10 N1 P1	(16:0/18:2)	(16:0)	(18:2)				1.59503	0.000821014	0.0443268	0.36478	1.28769	9.96641	7.73979	10.7934	14.5919	6.2628	15.2767	13.2411	7.07665	12.086	10.3301	8.41874	7.09153	6.67433	12.7924	8.12605	9.35922	9.62115	11.3827	6.76979	8.60947	6.73758	7.82511	6.80835	10.3883	8.4619	14.7734	13.6381	7.38061	12.1431	11.537	11.7673
202	830.592	neg	8.0715	PC(17:0/18:2)	PC(35:2)+CH3COO	PC	C43 H82 O8 N1 P1	(17:0/18:2)	(17:0)	(18:2)				1.57062	0.000339881	0.0443268	-0.393828	0.761107	3.25451	4.27602	4.28157	2.42507	2.94793	3.05078	3.80125	1.62857	4.50766	3.27584	4.7265	2.42203	2.82854	3.73491	2.32794	2.68375	3.53798	4.60774	5.42925	3.14449	4.66875	2.68619	2.61419	3.15279	2.19461	3.6322	3.117	2.45818	3.55849	2.21432	2.95926
338	879.744	pos	13.7386	TG(18:4/18:1/18:1)	TG(54:6)+H	TG	C57 H98 O6	(18:4/18:1/18:1)	(18:4)	(18:1)	(18:1)			1.56685	0.0238276	0.178869	-0.3703	0.773622	7.44489	9.62342	4.20967	5.24021	8.8075	10.8783	10.3222	6.29146	6.79928	11.7397	5.94938	7.10348	10.5702	10.0363	5.29549	7.82512	5.76317	11.5929	5.48645	8.21167	11.4966	5.55434	7.86347	7.85636	4.90267	3.70882	3.66517	11.2627	4.20733	3.77254	3.70436
304	804.591	neg	10.0915	PE(20:0p/22:5)	PE(42:5p)-H	PE	C47 H84 O7 N1 P1	(20:0p/22:5)	(20:0p)	(22:5)				1.51682	0.00101777	0.0443268	0.435231	1.35213	5.24613	3.87991	3.56174	8.70835	3.56483	4.93736	7.39689	2.58143	3.79076	7.04847	5.10685	9.09145	3.55168	8.31514	7.55778	6.73935	3.68547	3.91684	6.75643	7.13825	3.54142	5.0368	4.39663	2.27241	5.26397	4.69335	3.05625	5.67421	4.92708	4.68652	4.58638
697	809.651	pos	10.0924	SM(d18:1/22:0)	SM(d40:1)+Na	SM	C45 H91 O6 N2 P1 Na0	(d18:1/22:0)	(d18:1)	(22:0)				1.51304	0.00803174	0.108106	-0.198581	0.871407	11.6144	13.3283	17.4908	9.79156	13.3533	11.3707	9.9845	16.0975	16.1192	11.3436	8.97217	10.4483	11.9886	8.3987	8.56961	7.5456	12.5847	15.7585	9.13932	8.05281	12.9951	11.7044	12.2309	13.6509	11.0629	10.5042	11.7891	11.4594	10.9223	11.9263	10.6535
585	733.55	neg	5.88513	SM(d16:1/16:0)	SM(d32:1)+CH3COO	SM	C37 H75 O6 N2 P1	(d16:1/16:0)	(d16:1)	(16:0)				1.50604	0.0251938	0.18093	-0.195387	0.873338	10.406	11.9152	10.2292	10.3817	12.1688	12.0985	13.0692	6.61371	14.7307	7.63048	13.5888	10.8264	10.3562	12.5377	8.92479	9.35739	10.1364	10.9473	13.3011	8.86492	7.50992	7.83762	11.8259	10.0303	9.90226	10.7162	9.71867	8.68	9.09337	9.66085	9.64828
234	778.56	neg	7.61986	PC(15:0/16:0)	PC(31:0)+CH3COO	PC	C39 H78 O8 N1 P1	(15:0/16:0)	(15:0)	(16:0)			C00157	1.48974	0.0393703	0.2239	-0.350238	0.784455	6.36644	8.11575	4.6951	3.23423	3.8217	8.11745	10.3646	3.42208	8.69665	5.98535	17.3445	5.71035	10.5575	6.49624	3.80144	5.25384	4.29675	5.23204	11.8882	4.73966	3.89804	4.94703	6.38209	4.70319	3.80987	8.9999	4.54397	3.59686	6.7146	4.23875	3.74812
744	804.591	neg	10.0904	dMePE(20:1p/20:4)	dMePE(40:5p)-H	dMePE	C47 H84 O7 N1 P1	(20:1p/20:4)	(20:1p)	(20:4)				1.48758	0.000970116	0.0443268	0.422543	1.34029	5.3023	3.95609	3.54953	8.82718	3.56483	4.93736	7.36924	2.58143	3.76469	7.04847	4.98642	9.09145	3.55168	8.18913	7.46467	6.73843	4.08163	3.91684	6.75643	7.23801	3.54142	5.0368	4.35066	2.50655	5.38672	4.69335	3.25829	5.67421	4.97397	5.17271	5.01701
1027	796.585	pos	8.03501	PC(37:4)	PC(37:4)+H	PC	C45 H82 O8 N1 P1	(17:0/20:4)	(17:0)	(20:4)			C00157	1.46175	0.0250251	0.18093	-0.216313	0.860762	7.22631	8.39525	10.2931	4.66635	8.25504	4.55364	8.16929	5.98182	7.27374	5.74573	9.27242	7.30067	6.57839	5.41532	6.38883	5.05988	5.56853	7.14143	10.3671	7.30812	6.24311	5.82261	7.69286	9.90342	7.30363	9.00425	7.3961	9.7929	6.81699	9.55843	6.15525
683	809.653	pos	10.0921	SM(d18:2/24:2)	SM(d42:4)+H	SM	C47 H89 O6 N2 P1	(d18:2/24:2)	(d18:2)	(24:2)				1.40881	0.0184685	0.155683	-0.178916	0.883367	11.5489	13.0737	17.3957	9.79156	13.2414	11.3707	9.96889	16.0321	16.1048	11.3549	8.97217	10.4482	11.998	8.39741	8.56915	7.54895	12.6055	15.6709	9.13932	8.02687	12.892	11.0234	12.2308	13.5471	11.0228	10.5023	11.2537	11.465	10.908	11.8958	10.6535
587	758.606	pos	10.6173	PE(16:0p/22:1)	PE(38:1p)+H	PE	C43 H84 O7 N1 P1	(16:0p/22:1)	(16:0p)	(22:1)				1.36904	0.000534463	0.0443268	0.729379	1.65793	1.8144	1.09438	0.967501	3.25173	1.06128	1.48045	1.28482	0.602853	0.975164	3.04158	1.22062	4.16361	1.24252	2.44153	2.43068	2.84491	0.783535	1.10627	1.38479	2.2081	2.24574	3.91343	1.31967	0.949137	1.72546	0.644973	0.733704	2.4521	3.44115	1.59619	1.74049
1428	762.528	pos	6.45815	PG(34:3)	PG(34:3)+NH4	PG	C40 H73 O10 N0 P1	(34:3)	(34:3)					1.34193	0.00106812	0.0443268	0.365314	1.28816	4.91223	3.81336	3.59678	8.12406	4.44289	6.00819	6.49777	2.89571	4.97467	4.43309	5.69163	5.71958	4.10533	6.04223	2.77768	4.42501	4.45919	5.45833	5.43076	3.54291	3.26875	4.84249	4.84638	5.42584	2.92876	5.33064	5.93227	4.32418	5.35189	5.73471	6.37205
25	646.614	neg	11.0059	Cer(d18:1/24:1)	Cer(d42:2)-H	Cer	C42 H81 O3 N1	(d18:1/24:1)	(d18:1)	(24:1)				1.33727	0.000312126	0.0443268	0.633995	1.55186	2.48341	1.60028	1.69911	3.19768	2.00344	1.65364	1.34925	0.948459	1.04543	3.57093	1.45944	3.11463	1.99558	3.91364	3.83559	3.87109	1.33864	1.97052	1.36654	3.57909	2.45038	3.4379	2.2853	1.71565	3.85612	1.65825	2.42443	3.16245	3.17406	3.54069	3.50269
252	854.592	neg	8.03798	PC(17:0/20:4)	PC(37:4)+CH3COO	PC	C45 H82 O8 N1 P1	(17:0/20:4)	(17:0)	(20:4)				1.33424	0.00194279	0.055165	-0.265621	0.83184	5.24047	6.29985	6.04359	3.09196	5.36988	3.69445	5.02951	4.73759	6.23548	4.30172	6.65964	7.79808	5.50625	4.07976	5.56766	4.37449	4.44596	4.16876	6.17005	4.12044	5.55107	4.38773	5.13825	5.48487	4.80107	5.5128	5.36091	6.20981	6.6153	6.12972	4.80521
229	746.513	neg	7.60142	PE(18:2p/20:4)	PE(38:6p)-H	PE	C43 H74 O7 N1 P1	(18:2p/20:4)	(18:2p)	(20:4)				1.32612	0.0491194	0.255081	-0.17632	0.884958	7.28891	8.23645	7.22369	3.92617	8.03282	9.32352	6.40629	6.23782	7.65837	5.43673	7.37546	5.83351	7.32843	7.76141	8.0336	10.226	9.34624	9.0852	7.57354	9.54195	6.34299	0.225469	7.96474	7.3501	6.60034	9.85816	8.62881	7.33748	5.9674	8.36436	7.185
1408	750.541	pos	8.60907	PE(36:3e)	PE(36:3e)+Na	PE	C41 H78 O7 N1 P1 Na0	(36:3e)	(36:3e)					1.31605	0.0252488	0.18093	0.180916	1.1336	11.2625	9.93516	7.78298	12.9759	9.05858	11.7945	10.7046	22.8158	10.996	13.5151	10.2911	11.189	10.8878	11.3407	9.51632	11.8089	11.8004	9.94687	10.1165	13.4162	8.39853	9.25205	13.0304	10.9402	10.013	11.9754	13.5716	9.59189	10.0716	12.1974	9.88583
986	689.559	pos	6.4553	SM(d33:1)	SM(d33:1)+H	SM	C38 H77 O6 N2 P1	(d33:1)	(d33:1)					1.28347	0.0142855	0.12953	-0.19147	0.875713	6.0149	6.86857	6.88161	4.45203	5.89087	5.92922	5.58892	4.18674	10.0857	6.1854	6.85041	6.77471	6.27318	7.11866	4.4886	5.51805	5.12956	6.61115	7.588	4.58633	4.30406	4.8603	5.63781	7.41543	5.11456	5.1569	7.21569	4.84126	7.08051	4.8443	5.32912
1143	744.554	pos	7.01401	PC(33:2)	PC(33:2)+H	PC	C41 H78 O8 N1 P1	(33:2)	(33:2)				C00157	1.27694	0.00904783	0.108106	-0.426761	0.74393	2.72953	3.66907	3.78869	2.57424	1.91902	3.86744	3.5826	1.41423	3.21102	2.21427	5.39611	2.06599	2.75491	3.59766	1.69138	2.58094	1.88879	3.0524	6.83873	2.65057	1.67468	1.50699	2.30652	2.43394	2.33542	4.5034	1.80837	1.77508	2.23336	2.04133	1.62595
454	905.759	pos	13.7964	TG(16:0/16:0/24:7)	TG(56:7)+H	TG	C59 H100 O6	(16:0/16:0/24:7)	(16:0)	(16:0)	(24:7)			1.25902	0.035383	0.207491	-0.448522	0.732793	3.02316	4.12553	2.46807	2.17017	2.51264	5.20235	4.83697	2.16139	1.96973	3.40392	2.40914	2.70649	3.45496	5.62501	2.58245	3.583	2.21224	3.3182	2.94074	3.36641	4.90282	2.81029	3.4344	3.3663	2.98091	2.12507	1.08534	3.50438	1.48772	1.38865	1.41666
1375	1261.82	neg	8.10141	GM3(d42:2)	GM3(d42:2)-H	GM3	C65 H118 O21 N2	(d42:2)	(d42:2)					1.24416	0.000235292	0.0443268	0.451507	1.36747	2.26421	1.65577	1.31673	2.96026	2.21957	2.88	2.7233	1.55805	1.50743	2.37143	2.62606	2.22699	2.38918	2.74165	1.88952	2.72933	1.56957	1.58543	2.34533	2.58406	3.26678	4.83527	2.31111	1.80199	1.47366	1.37397	1.96991	2.32514	1.91149	2.29523	2.28655
1069	831.695	pos	9.67569	phSM(d42:1)	phSM(d42:1)+H	phSM	C47 H95 O7 N2 P1	(d42:1)	(d42:1)					1.22393	0.000922183	0.0443268	0.454255	1.37007	2.27779	1.66253	1.38088	2.85639	1.54447	1.66672	1.34279	1.04771	1.36564	3.63416	1.98272	2.24513	1.47074	3.41675	3.02214	3.73986	1.49522	1.79161	1.69265	3.18387	2.37647	3.89472	2.26686	1.58005	1.85129	1.34808	2.30585	2.51729	2.84615	3.08367	3.501
196	480.31	neg	2.10817	LPE(18:0)	LPE(18:0)-H	LPE	C23 H48 O7 N1 P1	(18:0)	(18:0)					1.21401	0.0415029	0.227318	0.365692	1.2885	5.19145	4.02907	4.54735	5.29362	6.89363	3.48743	2.1941	5.27388	4.23251	5.76702	2.61298	3.29848	2.8149	8.87636	7.44061	9.20243	5.10905	0.0236864	3.08133	8.9155	3.20859	4.86177	5.94522	4.48587	6.79477	2.71385	5.2368	4.5309	5.13155	8.84476	10.6774
734	742.575	pos	8.10493	PC(16:1p/18:1)	PC(34:2p)+H	PC	C42 H80 O7 N1 P1	(16:1p/18:1)	(16:1p)	(18:1)				1.20338	0.0169902	0.146659	-0.209104	0.865074	3.80939	4.40354	5.82855	3.64513	4.25909	4.15616	4.99993	3.73183	3.2195	4.30966	4.03447	2.61004	3.93268	3.86908	2.74851	3.17835	4.83173	3.93552	4.90238	4.41593	3.82154	2.35086	3.47579	5.4106	3.05979	6.16558	3.6011	3.76898	1.72659	3.0418	2.76032
485	666.618	pos	13.5383	ChE(18:2)	ChE(18:2)+NH4	ChE	C45 H76 O2 N0	(18:2)	(18:2)					1.11542	0.00188712	0.055165	-0.718783	0.60761	1.09716	1.8057	1.56656	0.325684	1.6828	1.91534	0.686004	0.843448	1.34277	1.52469	1.41202	1.21043	1.2723	0.670302	0.732239	0.997743	1.55944	3.16172	1.84169	1.07601	1.52653	0.328011	1.18513	0.612925	0.379791	1.24421	0.248938	1.41083	0.342272	0.41101	0.462235
231	752.56	neg	9.22044	PE(16:0p/22:3)	PE(38:3p)-H	PE	C43 H80 O7 N1 P1	(16:0p/22:3)	(16:0p)	(22:3)				1.10048	0.0191301	0.15878	-0.149835	0.901353	19.0927	21.1822	16.3721	15.9532	22.7478	20.8527	16.2946	11.3678	20.4493	27.7517	20.7564	18.964	23.5653	16.0469	22.0837	21.9465	15.7987	12.0989	17.5504	16.1975	21.6751	22.6491	14.9524	17.3959	20.383	15.9545	18.4203	20.789	17.3305	22.9743	20.5313
1474	802.56	neg	7.02242	PS(37:1)	PS(37:1)-H	PS	C43 H82 O10 N1 P1	(37:1)	(37:1)					1.09325	0.00629434	0.0943277	-0.464404	0.72477	1.74593	2.40894	2.47704	1.48563	1.02994	2.47435	2.07492	0.843984	2.16637	1.67137	3.38251	1.45998	2.04397	1.97583	0.97473	1.41791	1.17261	2.12444	4.05368	1.47414	0.943094	1.09637	1.48014	1.25104	1.43277	3.37317	1.28387	1.04142	1.79303	0.665014	1.46744
176	768.554	pos	8.21985	PE(18:1/20:3)	PE(38:4)+H	PE	C43 H78 O8 N1 P1	(18:1/20:3)	(18:1)	(20:3)			C00350	1.08957	0.0437763	0.236173	0.254828	1.19319	6.50583	5.45245	5.89264	14.057	5.36253	6.87494	8.33972	5.15769	5.96035	3.52456	6.58922	6.9651	4.88902	8.79929	6.86476	6.08553	4.88241	7.84552	5.43993	6.24001	5.12445	5.84	8.03455	5.36524	9.30085	9.88398	5.02137	3.80863	3.59652	8.11524	6.98144
17	828.551	pos	6.87902	PC(18:2/20:4)	PC(38:6)+Na	PC	C46 H80 O8 N1 P1 Na0	(18:2/20:4)	(18:2)	(20:4)			C00157	1.08126	0.0411589	0.227108	-0.233709	0.850446	6.02562	7.08525	7.64615	4.63859	5.92529	4.04794	5.56743	6.36242	4.71435	4.14067	3.90702	6.09661	3.92353	5.08814	6.65589	7.66478	9.28584	5.55286	4.05872	8.75035	5.3492	5.09329	5.04064	9.73538	9.16816	5.42782	7.6371	7.45402	5.25074	7.17666	6.07501
373	802.56	neg	7.02183	PC(15:0/18:2)	PC(33:2)+CH3COO	PC	C41 H78 O8 N1 P1	(15:0/18:2)	(15:0)	(18:2)			C00157	1.08073	0.00486072	0.0832494	-0.48096	0.716501	1.68635	2.35359	2.43993	1.4855	1.05682	2.47972	1.39746	0.820606	2.15853	1.68123	3.33415	1.67766	2.13737	1.98482	0.974677	1.52728	1.17242	2.14741	4.08317	1.39799	0.943246	1.09656	1.29871	1.25084	1.44189	2.93351	1.27795	1.04152	1.85949	0.677616	0.70239
140	852.801	pos	14.3214	TG(18:0/16:0/16:0)	TG(50:0)+NH4	TG	C53 H102 O6 N0	(18:0/16:0/16:0)	(18:0)	(16:0)	(16:0)			1.06795	0.0405934	0.225844	-0.378386	0.769298	3.30106	4.291	3.1209	4.19028	3.546	4.52632	8.73486	2.69052	3.03299	2.97958	6.82112	2.16618	3.12236	2.51114	2.91623	3.263	2.97221	3.32878	3.00137	3.45428	3.26184	2.25122	3.25099	1.46816	2.19047	2.54018	2.31342	3.272	2.43168	1.9883	2.87611
512	787.597	neg	7.27576	SM(d18:2/18:0)	SM(d36:2)+CH3COO	SM	C41 H81 O6 N2 P1	(d18:2/18:0)	(d18:2)	(18:0)				1.0168	0.0349908	0.207446	-0.139019	0.908136	7.60061	8.36946	6.66907	5.61357	10.3718	7.44014	7.75323	7.60913	8.21484	7.2163	8.17385	8.67329	10.4583	6.03101	6.99331	7.54792	8.4019	7.68944	8.95874	7.17996	8.03685	8.17776	6.06896	6.73761	5.40952	7.11098	5.92505	8.9081	6.91249	7.94178	8.29298
[truncated: 31 more columns]
