# Supplementary material for: LC-MS/MS untargeted lipidomics uncovers placenta lipid signatures from intrahepatic cholestasis of pregnancy
Source: Front Physiol. 2024 Jun 3;15:1276722. doi: 10.3389/fphys.2024.1276722 (PMC11180999; doi:10.3389/fphys.2024.1276722)
Supplement: Supplementary file 2 [file Table3.xlsx]

## Sheet: Sheet1
ID	m/z	Ion mode	Retention time	Lipid	LipidGroup	Class	Formula	FattyAcid	FA1	FA2	FA3	FA4	KEGG	VIP	P-value	adj.P-value	log2(FC)	FC	average(ICP-S)	average(CON)	ICP-S30	ICP-S29	ICP-S28	ICP-S27	ICP-S26	ICP-S25	ICP-S24	ICP-S23	ICP-S22	ICP-S21	ICP-S20	ICP-S19	ICP-S18	ICP-S17	ICP-S16	ICP-S15	ICP-S14	ICP-S13	ICP-S12	ICP-S11	ICP-S10	ICP-S9	ICP-S8	ICP-S7	ICP-S6	ICP-S5	ICP-S4	ICP-S3	ICP-S2
1096	303.233	neg	1.68257	FA(20:4)	FA(20:4)-H	FA	O2 H32 C20	(20:4)	(20:4)					9.82362	0.0105461	0.0873144	0.327182	1.25456	360.412	287.281	537.647	371.376	689.342	411.918	485.735	295.376	352.22	261.694	434.436	357.896	584.15	208.902	250.988	275.538	330.228	377.651	434.408	243.516	305.922	241.013	385.306	272.275	319.066	427.538	251.291	281.089	256.784	279.227	420.151
820	703.575	pos	7.02192	SM(d18:0/16:1)	SM(d34:1)+H	SM	C39 H79 O6 N2 P1	(d18:0/16:1)	(d18:0)	(16:1)				7.26565	0.0167957	0.105182	0.172989	1.12739	438.654	389.088	327.09	416.463	409.794	443.178	400.624	339.728	499.334	492.541	370.058	379.383	393.42	458.698	463.599	377.922	441.909	535.291	495.02	625.683	479.793	418.708	397.722	463.295	424.641	397.444	487.262	450.894	468.2	411.473	503.685
1031	813.684	pos	10.1149	SM(d42:2)	SM(d42:2)+H	SM	C47 H93 O6 N2 P1	(d18:1/24:1)	(d18:1)	(24:1)				6.76473	0.028142	0.143232	0.446349	1.36259	125.741	92.2814	114.911	100.498	199.465	156.887	143.986	19.8825	241.321	105.077	20.4703	15.4769	132.408	112.725	237.084	149.635	129.688	107.127	24.3022	233.284	122.668	170.366	116.97	136.282	162.857	168.693	114.982	23.2209	123.624	223.12	26.1198
88	722.513	neg	8.24644	PE(16:0p/20:4)	PE(36:4p)-H	PE	C41 H74 O7 N1 P1	(16:0p/20:4)	(16:0p)	(20:4)				6.32288	0.00366862	0.055136	-0.141462	0.9066	260.7	287.558	292.761	286.9	260.662	244.683	256.652	228.865	292.076	304.875	221.313	223.318	218.205	274.592	283.754	214.515	265.915	259.253	214.926	294.042	287.226	265.215	215.593	290.51	222.198	261.94	287.345	294.541	227.357	214.648	337.255
657	302.305	pos	1.91267	So(d18:0)	So(d18:0)+H	So	C18 H39 O2 N1	(d18:0)	(d18:0)					5.92642	0.0429679	0.174956	-0.164264	0.892384	337.686	378.409	391.48	461.491	364.808	373.269	291.446	393.166	346.944	440.761	389.145	340.592	292.83	316.209	339.724	381.086	323.074	306.341	298.213	334.277	472.551	298.3	313.877	269.768	248.542	297.725	354.524	289.698	263.516	377.784	273.964
73	750.544	neg	9.21925	PE(18:0p/20:4)	PE(38:4p)-H	PE	C43 H78 O7 N1 P1	(18:0p/20:4)	(18:0p)	(20:4)				5.29289	0.0294331	0.143552	-0.120416	0.919922	230.937	251.039	203.652	226.06	208.45	291.771	276.834	196.456	231.473	254.154	286.342	209.756	191.041	259.35	208.987	216.942	223.354	269.38	233.448	237.476	209.134	217.47	280.94	272.132	216.376	237.786	185.634	172.417	252.98	233.473	225.369
1365	711.63	neg	11.7104	OAHFA(47:4)	OAHFA(47:4)-H	OAHFA	C47 H84 O4	(47:4)	(47:4)					4.69658	0.00398444	0.0580975	-0.347189	0.786114	54.4977	69.3254	52.0912	47.193	50.7637	48.7628	49.5625	81.5028	82.4085	39.5181	58.9653	34.4903	60.0119	50.8896	49.8469	48.5601	91.9812	64.4962	52.0521	32.8983	45.6664	26.8975	63.243	58.9843	42.9839	67.2932	51.0235	117.283	31.4472	29.5572	49.1731
89	738.508	neg	7.68794	PE(16:0/20:4)	PE(36:4)-H	PE	C41 H74 O8 N1 P1	(16:0/20:4)	(16:0)	(20:4)			C00350	4.67128	0.034743	0.156689	0.112159	1.08084	141.853	131.243	151.494	122.33	141.501	161.84	155.455	158.379	157.775	112.317	128.172	151.827	176.258	115.285	162.444	159.642	160.44	119.702	183.344	110.284	138.469	119.526	138.72	119.169	134.847	158.213	134.95	160.864	133.438	137.097	129.825
1011	873.707	neg	10.9198	SM(d42:1)	SM(d42:1)+CH3COO	SM	C47 H95 O6 N2 P1	(d42:1)	(d42:1)					4.60512	0.0061061	0.0667098	-0.189677	0.876802	87.9519	100.31	87.9161	96.8747	92.269	81.7505	58.8784	104.28	112.584	68.7475	109.451	67.3931	78.5022	85.2715	97.3129	84.7508	117.339	100.381	80.9771	66.0991	91.7365	61.2124	96.5507	94.9601	83.7088	104	79.2755	135.042	64.8698	55.2714	91.2442
21	764.524	neg	7.89061	PE(18:1/20:4)	PE(38:5)-H	PE	C43 H76 O8 N1 P1	(18:1/20:4)	(18:1)	(20:4)			C00350	4.5292	0.0192193	0.112167	0.133127	1.09667	83.671	76.2956	85.0957	65.2604	83.5893	75.7706	88.9013	98.251	82.6196	61.8047	71.2845	111.321	93.0883	70.2712	71.7894	82.0102	77.6903	79.0945	107.407	82.8213	97.7086	86.329	102.809	67.9369	78.3806	82.4081	87.625	69.4257	98.0051	93.4996	74.2024
980	766.575	pos	8.03407	PC(36:4p)	PC(36:4p)+H	PC	C44 H80 O7 N1 P1	(36:4p)	(36:4p)					4.0341	0.000751992	0.0219297	-0.275228	0.82632	34.3752	41.6004	43.9238	37.0969	36.2662	36.6978	44.0249	27.7564	29.9652	40.1366	43.7369	26.256	35.061	40.3398	33.7177	31.4816	32.797	32.3459	31.9962	36.8167	22.5788	27.5579	33.8467	37.3981	37.554	47.8689	32.2611	34.1914	28.7823	19.9143	34.8971
671	835.666	pos	10.0645	SM(d18:1/24:1)	SM(d42:2)+Na	SM	C47 H93 O6 N2 P1 Na0	(d18:1/24:1)	(d18:1)	(24:1)				3.8037	1.48055e-05	0.00399379	0.496069	1.41037	19.88	14.0956	18.7238	14.9248	25.7405	22.1505	19.4566	11.3388	24.3728	15.6897	19.6561	28.7311	20.9488	16.0518	26.5527	21.805	16.1963	11.8497	30.3805	21.3021	17.1022	22.6604	16.0042	19.1335	23.0703	22.4388	14.3179	10.383	17.3617	34.1982	16.3158
1308	824.581	neg	8.03704	PS(40:4e)	PS(40:4e)-H	PS	C46 H84 O9 N1 P1	(40:4e)	(40:4e)					3.65085	0.00031737	0.0136977	-0.267068	0.831007	26.0107	31.3002	30.8434	26.4859	23.0668	25.2239	29.4049	20.4182	23.5416	32.0991	35.2117	22.2156	25.7371	27.9758	24.6458	24.3822	24.4812	30.4667	27.1283	28.9055	21.8787	23.3749	23.4702	28.111	25.4747	34.2399	25.8102	24.6245	25.0704	17.4926	25.9482
543	824.581	neg	8.03716	PC(16:0p/20:4)	PC(36:4p)+CH3COO	PC	C44 H80 O7 N1 P1	(16:0p/20:4)	(16:0p)	(20:4)				3.64494	0.000244168	0.0125456	-0.264307	0.832598	25.9553	31.1738	30.8434	26.4859	23.0668	25.2239	29.2843	20.4182	23.5416	31.5055	35.2117	22.2156	24.9762	27.9758	24.668	25.1379	23.6015	30.4667	27.1283	29.1081	21.8787	23.3749	23.4702	27.5592	25.6408	34.2399	26.7318	24.4748	25.1582	17.4926	25.2
538	768.554	pos	8.69077	PC(17:4/18:0)	PC(35:4)+H	PC	C43 H78 O8 N1 P1	(17:4/18:0)	(17:4)	(18:0)				3.63014	0.00600686	0.0667098	0.100828	1.07239	122.84	114.548	116.316	110.098	111.238	143.146	116.727	143.169	136.064	121.554	117.556	111.878	124.669	102.634	118.546	142.861	132.629	130.376	131.091	126.367	127.427	106.853	135.693	113.364	129.472	121.372	131.192	120.904	115.442	116.474	115.401
902	766.538	pos	7.87845	PC(17:4/18:1)	PC(35:5)+H	PC	C43 H76 O8 N1 P1	(17:4/18:1)	(17:4)	(18:1)				3.22891	0.0020247	0.0341352	0.176128	1.12985	30.193	26.7231	31.4462	28.4808	35.2777	29.5152	32.4911	35.2846	25.3721	22.4992	26.9205	37.7749	36.7453	27.0269	26.7997	32.2645	25.081	26.0462	35.1618	24.5778	29.4848	28.3812	43.3001	26.5222	32.8169	31.2045	27.9453	24.2727	34.1792	32.4729	26.6467
398	740.52	pos	7.67757	PC(15:1/16:0)	PC(31:1)+Na	PC	C39 H76 O8 N1 P1 Na0	(15:1/16:0)	(15:1)	(16:0)				3.09731	0.019415	0.112167	0.127187	1.09216	54.8408	50.2131	56.2331	50.334	58.3951	63.1873	61.9481	64.2294	57.6725	43.4254	47.9869	55.3677	67.0226	47.4859	60.0415	61.5029	61.3529	47.2353	69.3156	39.1969	50.6411	42.0162	58.451	46.0324	55.8832	59.6898	54.2001	62.1998	51.461	49.8575	53.3802
1405	740.52	pos	7.67765	PE(34:1)	PE(34:1)+Na	PE	C39 H76 O8 N1 P1 Na0	(34:1)	(34:1)				C00350	3.08116	0.0198618	0.113391	0.126089	1.09133	54.8338	50.2449	56.2331	50.334	58.3951	63.1873	61.9481	64.2294	57.6725	43.4254	47.9869	57.0086	67.0226	47.4859	60.0415	61.5029	61.3529	47.2353	67.4639	39.1969	50.6411	42.0162	58.451	46.0324	55.8832	59.6898	54.2001	62.1998	51.461	49.8575	53.3802
1254	742.538	pos	7.9553	PC(33:3)	PC(33:3)+H	PC	C41 H76 O8 N1 P1	(33:3)	(33:3)				C00157	2.9409	0.00147832	0.0314797	0.217192	1.16247	36.6532	31.5305	40.482	38.92	42.5087	35.4165	35.0333	38.6932	38.5963	28.0111	31.1416	40.6821	39.5318	40.572	43.6387	20.9788	45.3794	35.7309	39.0567	34.8771	28.4409	33.9088	45.2622	46.0804	34.9132	33.9483	32.6021	32.8411	38.3005	31.9934	33.8469
567	759.566	neg	6.0881	SM(d18:2/16:0)	SM(d34:2)+CH3COO	SM	C39 H77 O6 N2 P1	(d18:2/16:0)	(d18:2)	(16:0)				2.83519	0.0144821	0.102072	-0.227003	0.854408	28.7035	33.5946	31.5068	42.5284	23.1459	27.9451	26.3871	22.0643	23.4958	39.7576	27.001	36.1561	24.3945	40.3029	26.3575	22.1589	24.9725	29.9188	31.6616	36.7456	26.3095	26.7763	24.1023	28.1499	28.6217	24.3728	36.3139	29.249	21.8288	23.2511	25.6097
77	742.539	neg	8.74571	PE(18:1/18:1)	PE(36:2)-H	PE	C41 H78 O8 N1 P1	(18:1/18:1)	(18:1)	(18:1)			C00350	2.78889	0.0392428	0.167364	0.107618	1.07745	125.319	116.311	145.991	128.392	106.742	95.3561	120.839	109.081	130.308	102.536	135.332	141.361	128.182	140.167	128.035	108.335	139.655	137.388	129.884	134.251	106.679	152.822	146.349	167.593	122.432	117.649	105.033	98.6041	137.527	115.708	101.396
693	744.554	pos	8.736	PC(18:0/15:2)	PC(33:2)+H	PC	C41 H78 O8 N1 P1	(18:0/15:2)	(18:0)	(15:2)				2.67831	0.00672982	0.0704997	0.209319	1.15614	55.2114	47.7548	62.6711	57.3488	47.2476	45.0621	40.9914	46.6448	65.1473	47.7189	54.3912	44.9226	55.9021	61.0754	57.6137	50.1938	63.7366	69.1606	59.7401	66.9114	48.5711	61.9122	68.8135	71.8242	54.9643	53.3728	45.5811	42.6503	60.9282	53.5683	44.1259
82	760.513	neg	6.46449	PS(16:0/18:1)	PS(34:1)-H	PS	C40 H76 O10 N1 P1	(16:0/18:1)	(16:0)	(18:1)				2.6631	0.000171723	0.0102939	0.341313	1.26691	17.3605	13.7031	14.8705	15.0236	16.4744	18.1994	18.2869	12.9786	18.7628	11.0121	11.7688	18.6933	17.1597	18.4494	16.1837	15.7838	16.7394	18.7522	20.6787	17.9034	15.6202	18.7099	17.8875	17.6025	21.7195	18.91	18.0012	13.9924	18.6255	18.7475	22.6047
16	786.529	neg	6.73808	PS(18:0/18:2)	PS(36:2)-H	PS	C42 H78 O10 N1 P1	(18:0/18:2)	(18:0)	(18:2)				2.58186	0.0291601	0.143552	0.262538	1.19959	54.4177	45.3637	51.9084	50.7726	34.8516	42.3908	36.721	37.4833	46.6389	51.2999	58.3519	54.2346	50.6757	80.8587	51.8908	44.1103	59.9177	83.7366	38.8293	64.7939	47.6701	80.4262	59.2649	81.774	53.0576	48.4836	57.5544	31.898	64.8942	62.391	50.1916
43	784.513	neg	5.97352	PS(16:0/20:3)	PS(36:3)-H	PS	C42 H76 O10 N1 P1	(16:0/20:3)	(16:0)	(20:3)				2.47939	3.41464e-06	0.00231288	0.426659	1.34412	13.61	10.1256	10.6681	11.2653	14.2878	11.0685	11.0267	11.067	14.0859	10.3834	10.1061	13.4463	14.1197	17.3484	16.578	12.3078	16.6574	16.1666	13.8776	11.2163	10.9311	14.3181	15.478	18.2808	14.3239	15.2144	14.4314	13.2956	13.7025	12.2973	15.8109
23	742.538	pos	7.94244	PE(18:1/18:2)	PE(36:3)+H	PE	C41 H76 O8 N1 P1	(18:1/18:2)	(18:1)	(18:2)			C00350	2.40405	0.0180597	0.110093	0.188867	1.13987	32.3771	28.4043	38.436	33.759	39.857	28.5712	26.9969	33.319	33.0175	22.8645	30.8528	39.5506	27.0691	28.5525	39.9556	20.9788	38.874	26.9331	35.9225	32.7333	23.7627	33.8845	45.1395	46.0804	34.9132	32.3936	27.7376	28.4014	39.597	30.187	29.2817
188	814.557	pos	7.0397	PS(18:0/18:0)	PS(36:0)+Na	PS	C42 H82 O10 N1 P1 Na0	(18:0/18:0)	(18:0)	(18:0)				2.36482	0.000204332	0.0112163	0.348608	1.27333	18.8413	14.7969	14.5372	19.1648	19.9824	18.9412	10.5997	18.3714	20.034	20.2969	14.3296	14.6244	14.9256	23.7124	20.6637	17.6387	22.3669	22.7869	16.3907	17.2136	18.8881	18.1759	18.1665	27.1625	19.3701	16.8194	22.5744	17.4722	15.5268	17.7701	25.7208
29	814.559	pos	7.03894	PS(18:0/20:3)	PS(38:3)+H	PS	C44 H80 O10 N1 P1	(18:0/20:3)	(18:0)	(20:3)				2.33851	0.000273658	0.0128381	0.338479	1.26442	19.0835	15.0926	14.6595	19.1648	19.9824	19.3554	10.9477	19.3695	20.4469	19.7291	15.2896	14.6244	14.9134	23.7649	21.3275	18.175	23.511	23.1598	16.394	17.1888	19.0132	18.1759	18.1665	27.901	20.2478	16.8194	22.86	17.4397	15.8178	17.4756	25.5717
280	744.554	pos	8.73452	PE(16:0/20:2)	PE(36:2)+H	PE	C41 H78 O8 N1 P1	(16:0/20:2)	(16:0)	(20:2)			C00350	2.33292	0.00808858	0.0779248	0.164112	1.12048	54.7135	48.8306	62.6711	56.8045	46.9302	45.0621	40.9914	46.1096	64.1465	42.3426	54.3912	44.9226	55.9021	61.0754	57.163	49.2598	62.5744	69.1606	59.7401	66.1404	48.02	61.9122	68.8135	70.8737	54.9643	53.3728	45.5811	42.0787	60.0205	53.5683	44.1259
54	846.755	pos	13.3636	TG(16:0/16:1/18:2)	TG(50:3)+NH4	TG	C53 H96 O6 N0	(16:0/16:1/18:2)	(16:0)	(16:1)	(18:2)		C00422	2.31238	0.00458705	0.0618571	-0.801631	0.5737	4.26827	7.4399	6.01467	0.93746	1.40912	2.08408	6.1288	4.53631	2.43091	6.56087	10.5791	0.513823	0.255878	0.329473	5.26255	1.72147	1.91179	2.52216	4.38667	3.52457	5.55465	5.7286	3.13178	1.77828	1.49997	7.40521	5.9222	8.91027	11.9323	1.14806	4.12384
1508	813.552	neg	7.04402	MGDG(39:7)	MGDG(39:7)-H	MGDG	C48 H78 O10	(39:7)	(39:7)					2.22436	0.00582537	0.0667098	0.269799	1.20564	29.2478	24.2591	18.2319	27.2016	29.8848	30.0926	18.8132	31.5199	31.9055	28.1084	24.4829	24.7186	20.6091	33.7626	31.4133	27.1763	36.6847	39.6421	22.6008	26.7912	29.0482	31.2511	22.3116	40.0577	28.6952	26.2052	36.0022	29.3219	23.8818	28.5641	42.2201
92	716.524	neg	8.51058	PE(16:0/18:1)	PE(34:1)-H	PE	C39 H76 O8 N1 P1	(16:0/18:1)	(16:0)	(18:1)			C00350	2.19488	0.0379508	0.163946	0.115679	1.08348	48.7781	45.0197	52.521	54.7783	47.2821	44.4987	48.3221	42.6832	58.6036	36.8529	45.5137	59.3099	44.7944	51.7956	54.8815	46.7665	44.9657	42.8605	51.7848	58.2276	42.628	50.0594	49.3818	44.8345	53.0804	45.5752	43.3013	41.0347	52.2669	53.7756	46.2951
494	776.581	neg	8.68237	PC(16:0p/16:0)	PC(32:0p)+CH3COO	PC	C40 H80 O7 N1 P1	(16:0p/16:0)	(16:0p)	(16:0)				2.14162	0.026141	0.135606	-0.146306	0.903561	17.7104	19.6007	21.8125	18.8884	15.362	13.9806	18.6459	13.8223	16.7058	18.9403	16.9801	13.8634	18.8035	24.9241	17.7246	20.3552	15.8394	19.8624	18.683	19.673	16.8087	15.1935	12.0766	18.8144	20.1994	23.4382	18.2607	17.3782	14.84	13.5241	20.0567
1205	776.581	neg	8.68246	PS(36:0e)	PS(36:0e)-H	PS	C42 H84 O9 N1 P1	(36:0e)	(36:0e)					2.12818	0.0190326	0.112167	-0.154754	0.898286	17.72	19.7264	21.8125	18.0782	15.3879	13.9422	18.4503	14.7616	16.4341	17.9839	16.7824	14.0275	18.787	24.926	18.4093	21.3183	15.8527	19.8607	19.1182	19.6052	16.2599	15.163	12.098	18.8144	20.1773	23.4544	18.6744	17.3785	14.8809	13.3962	20.0595
120	758.498	neg	5.64271	PS(16:0/18:2)	PS(34:2)-H	PS	C40 H74 O10 N1 P1	(16:0/18:2)	(16:0)	(18:2)				2.0838	3.7626e-05	0.00479926	0.402886	1.32215	10.2332	7.73979	9.00179	7.00152	8.25307	7.63665	8.18491	7.18736	9.61069	8.16096	7.89263	11.2182	11.4383	12.8519	11.8462	10.5751	12.5477	13.7835	9.89344	8.28649	8.65329	11.0693	9.82706	13.6715	13.7389	14.2031	9.72636	7.05997	12.7775	11.5147	9.5621
192	782.498	neg	5.62365	PS(16:0/20:4)	PS(36:4)-H	PS	C42 H74 O10 N1 P1	(16:0/20:4)	(16:0)	(20:4)				2.02404	0.0003936	0.0141565	0.327169	1.25455	11.8682	9.46013	8.82277	8.27393	10.0064	14.0641	13.7428	13.5549	11.9892	9.82431	9.77259	11.9971	15.0815	11.3752	10.3355	11.8928	13.5549	11.923	13.769	8.09145	11.6674	9.72248	13.0898	9.725	13.2673	14.156	13.1129	15.3099	12.5959	11.7227	13.6264
535	763.597	neg	7.40599	SM(d18:0/16:0)	SM(d34:0)+CH3COO	SM	C39 H81 O6 N2 P1	(d18:0/16:0)	(d18:0)	(16:0)				1.97843	0.0204094	0.11482	-0.320711	0.800675	12.7389	15.9101	14.887	18.7301	10.464	9.8486	10.1318	8.39032	8.69163	22.0776	11.4871	14.1584	12.3761	16.0701	8.57927	8.37723	9.1551	11.257	12.3807	23.2348	15.6843	18.2029	9.29351	10.0227	8.99182	10.6646	19.3144	12.1617	10.3186	12.5561	11.4246
1083	834.601	pos	8.23537	PC(40:6)	PC(40:6)+H	PC	C48 H84 O8 N1 P1	(20:3/20:3)	(20:3)	(20:3)			C00157	1.88801	0.00363542	0.055136	-0.213222	0.862608	11.2731	13.0686	9.85363	9.00478	13.6358	9.03482	14.2082	9.60712	13.7566	11.4054	14.1247	8.35216	11.7953	13.0348	10.4096	13.0622	10.5539	9.23702	9.91997	11.4692	10.7704	12.5025	9.25444	12.4705	13.9239	10.9972	7.05876	14.4454	9.5852	10.2089	11.8804
142	770.567	pos	8.99425	PE(18:0/18:0)	PE(36:0)+Na	PE	C41 H82 O8 N1 P1 Na0	(18:0/18:0)	(18:0)	(18:0)			C00350	1.83988	0.0275454	0.141531	0.172998	1.1274	31.2142	27.6869	30.4971	35.2159	30.3529	35.7354	22.2078	36.0802	42.8168	31.7081	22.3922	27.6645	27.0816	31.4679	36.28	27.5208	37.9346	35.6574	30.2341	41.8735	32.3616	28.3382	32.024	40.819	26.8626	22.8507	33.4364	29.4492	22.6635	24.8671	28.6527
15	716.522	pos	7.72182	PE(16:0/18:2)	PE(34:2)+H	PE	C39 H74 O8 N1 P1	(16:0/18:2)	(16:0)	(18:2)				1.83899	0.00501524	0.0629238	0.161707	1.11861	24.5725	21.967	28.0908	24.3612	22.9398	20.1649	21.4956	19.505	28.0798	19.3842	22.3316	24.4495	28.0887	28.7403	30.3604	23.1613	28.8251	26.1463	26.466	23.0022	21.0663	24.3788	25.5721	31.0293	26.3158	25.3277	21.2395	22.4955	29.3265	23.2601	20.4014
659	747.566	neg	6.4609	SM(d15:0/18:1)	SM(d33:1)+CH3COO	SM	C38 H77 O6 N2 P1	(d15:0/18:1)	(d15:0)	(18:1)				1.80437	0.000137868	0.00929751	-0.383634	0.766504	6.67263	8.70527	7.46433	9.01831	8.46315	8.53311	6.31818	4.97179	5.94311	6.29781	6.86285	6.46739	5.48706	7.38322	4.65531	5.15013	6.83617	6.74528	7.05873	10.419	7.9584	9.2359	8.29791	4.83974	5.3196	4.84743	8.82543	6.71056	0.00860749	5.46534	8.72872
1428	762.528	pos	6.45815	PG(34:3)	PG(34:3)+NH4	PG	C40 H73 O10 N0 P1	(34:3)	(34:3)					1.79187	5.91477e-06	0.00231288	0.469505	1.38463	5.28011	3.81336	4.18828	4.9908	5.05541	5.35981	4.27421	3.56665	6.19616	4.37607	2.43304	5.49094	5.33468	6.09688	5.36588	5.23036	4.45401	5.26015	6.91411	5.47196	5.03078	5.27604	5.72204	5.67799	7.14727	5.17748	5.87119	4.04639	6.13121	5.25258	7.12229
67	794.571	neg	9.29591	PE(18:0/22:4)	PE(40:4)-H	PE	C45 H82 O8 N1 P1	(18:0/22:4)	(18:0)	(22:4)			C00350	1.70961	0.0377395	0.163946	-0.194813	0.873686	13.7886	15.7821	12.3226	19.977	14.8608	16.4843	12.0305	14.7848	11.2758	25.4089	12.5694	15.4194	10.3617	10.9538	8.46063	12.0468	10.8549	12.4121	14.3422	16.6063	15.2132	13.6699	13.2386	11.0699	11.5314	16.1724	20.2355	18.1446	9.05863	9.0994	10.1522
78	788.545	neg	7.48225	PS(18:0/18:1)	PS(36:1)-H	PS	C42 H80 O10 N1 P1	(18:0/18:1)	(18:0)	(18:1)			C02737	1.68617	0.0292954	0.143552	0.261691	1.19888	27.485	22.9255	22.9765	30.1898	19.4918	26.0433	29.3909	17.2256	18.7782	34.8532	22.1895	27.3501	19.6741	29.774	21.019	26.77	30.5701	40.4971	24.5247	38.3643	26.8354	33.3824	26.8937	35.8396	32.0335	27.4588	27.7681	21.2382	19.2162	33.5293	33.8694
176	768.554	pos	8.21985	PE(18:1/20:3)	PE(38:4)+H	PE	C43 H78 O8 N1 P1	(18:1/20:3)	(18:1)	(20:3)			C00350	1.57709	0.00178254	0.0325993	0.331009	1.25789	6.8586	5.45245	9.28272	8.44758	9.24853	6.44945	6.40825	9.73218	6.04429	4.55589	4.30978	7.0572	6.82595	8.12554	7.52886	4.94758	6.43396	5.69413	5.75619	5.36074	6.94899	7.22219	7.90326	8.05739	4.70575	4.4107	8.7876	6.54403	5.62849	6.5233	7.52645
578	804.612	neg	8.90666	PC(18:0p/16:0)	PC(34:0p)+CH3COO	PC	C42 H84 O7 N1 P1	(18:0p/16:0)	(18:0p)	(16:0)				1.5481	0.030832	0.146554	0.170864	1.12573	23.9799	21.3016	27.7983	22.1211	22.4472	25.4073	20.1482	14.6347	24.0912	15.4719	28.7132	29.2581	25.7841	21.5438	24.8897	27.9141	20.8178	20.6891	26.1521	26.6702	16.7506	18.3905	28.2481	27.0547	33.7063	31.1845	18.6146	13.3641	31.895	30.3849	23.1079
585	733.55	neg	5.88513	SM(d16:1/16:0)	SM(d32:1)+CH3COO	SM	C37 H75 O6 N2 P1	(d16:1/16:0)	(d16:1)	(16:0)				1.53862	0.00405127	0.0582842	-0.26456	0.832452	9.91881	11.9152	10.4895	12.3371	11.1142	11.0211	8.21672	8.39513	8.13322	11.4779	8.66819	9.62789	7.72495	10.9608	8.37522	7.74152	9.26928	8.98845	9.61959	13.1123	13.26	12.8898	10.7121	7.0837	9.03797	6.91936	13.9762	8.74044	8.08627	7.84584	13.1243
737	899.722	neg	10.8433	SM(d20:1/24:1)	SM(d44:2)+CH3COO	SM	C49 H97 O6 N2 P1	(d20:1/24:1)	(d20:1)	(24:1)				1.53071	0.00011766	0.00906821	0.43111	1.34827	3.78251	2.80545	2.73543	3.39973	5.4251	5.67255	3.20282	2.44001	4.67467	2.4026	4.25797	4.86094	3.71516	2.88952	4.64825	4.56459	3.25461	2.55664	3.98215	5.70564	2.89561	3.99505	3.94469	3.52638	3.53717	3.64652	2.70308	1.72454	3.48045	5.68093	3.33065
234	778.56	neg	7.61986	PC(15:0/16:0)	PC(31:0)+CH3COO	PC	C39 H78 O8 N1 P1	(15:0/16:0)	(15:0)	(16:0)			C00157	1.5241	0.0137684	0.0997054	-0.386189	0.765148	6.20975	8.11575	7.58942	11.5533	6.97307	4.83308	5.04848	4.73793	4.50797	8.30805	3.96088	5.20046	3.23811	10.8781	3.75062	4.04986	4.69392	6.8042	5.77118	10.2642	8.98157	8.30136	4.69078	2.9403	5.09781	3.77412	13.2985	5.25669	3.6408	4.71121	6.15941
960	752.56	neg	9.22012	PE(18:0e/20:4)	PE(38:4e)-H	PE	C43 H80 O7 N1 P1	(18:0e/20:4)	(18:0e)	(20:4)				1.50586	0.0142003	0.101198	-0.102118	0.931664	20.7816	22.3059	21.2358	22.1094	20.6352	24.3925	22.7371	17.589	21.6993	23.2167	22.1783	20.9612	18.5674	23.7373	20.7168	20.359	20.4905	23.6585	21.3686	21.8884	17.817	19.3334	19.7669	22.1992	18.0464	21.6822	18.3084	15.8211	22.3457	21.4869	19.9433
294	724.529	neg	8.24537	PE(16:0e/20:4)	PE(36:4e)-H	PE	C41 H76 O7 N1 P1	(16:0e/20:4)	(16:0e)	(20:4)				1.50365	0.0426109	0.174956	-0.168652	0.889674	15.7375	17.6891	15.7648	15.9756	14.284	13.9188	22.7292	17.5673	15.3623	16.9113	11.3392	14.6696	10.8962	16.0555	16.2443	18.6426	12.2598	22.0963	11.9934	14.8445	14.5491	14.9087	11.6649	17.1635	20.539	13.5646	21.2531	22.2116	10.4664	10.0832	19.4575
1027	796.585	pos	8.03501	PC(37:4)	PC(37:4)+H	PC	C45 H82 O8 N1 P1	(17:0/20:4)	(17:0)	(20:4)			C00157	1.49379	0.00136312	0.0312937	-0.311631	0.80573	6.76431	8.39525	5.59966	6.79612	10.1934	7.29796	5.43433	7.89451	8.02991	5.51225	7.75656	5.68586	8.56229	5.63902	5.20835	5.82304	8.34135	8.1853	4.99673	6.16466	8.09238	5.27174	9.12236	6.8037	7.39081	4.61595	6.22893	8.73676	5.27873	5.09867	7.62657
275	870.623	neg	8.54462	PC(20:1/18:2)	PC(38:3)+CH3COO	PC	C46 H86 O8 N1 P1	(20:1/18:2)	(20:1)	(18:2)			C00157	1.48229	0.0219092	0.12	-0.145675	0.903956	16.7826	18.5657	15.7568	17.3925	17.0848	19.9722	13.148	20.4532	15.9107	18.9937	18.9741	15.784	15.9227	15.7871	15.564	17.9594	14.4304	14.4445	11.9158	18.3765	18.5947	16.4729	18.1026	16.198	15.5935	15.8169	18.1625	17.1122	14.8813	17.2389	20.3454
829	841.716	pos	10.833	SM(d18:2/26:0)	SM(d44:2)+H	SM	C49 H97 O6 N2 P1	(d18:2/26:0)	(d18:2)	(26:0)				1.47435	0.000207901	0.0112163	0.512953	1.42697	3.81444	2.67311	2.12623	3.02018	4.50036	5.05323	2.42901	2.025	6.92963	2.42798	3.71959	4.38	3.46548	2.84967	5.1865	4.37755	3.57689	3.90253	4.57714	8.15054	3.2555	3.72224	3.56291	4.21494	3.34872	3.20198	3.00176	1.87305	3.09343	5.31689	3.35653
62	822.755	pos	13.6442	TG(16:0/14:0/18:1)	TG(48:1)+NH4	TG	C51 H96 O6 N0	(16:0/14:0/18:1)	(16:0)	(14:0)	(18:1)			1.46652	0.027732	0.141814	-0.446886	0.733625	4.99704	6.81144	7.53489	4.77919	2.1772	3.01427	4.70405	3.61371	2.44821	6.04891	8.42304	7.41573	2.12444	3.23167	6.29772	3.59868	2.33319	2.90932	4.31823	3.51117	9.38626	6.49619	2.31525	2.11323	2.10816	5.22616	8.46588	11.1575	5.44157	8.32908	4.02046
1489	272.258	pos	1.85878	So(d16:1)	So(d16:1)+H	So	C16 H33 O2 N1	(d16:1)	(d16:1)					1.4423	0.0429688	0.174956	-0.175577	0.885413	21.145	23.8815	27.0596	30.8827	25.1054	23.9674	20.6959	26.8291	17.4695	28.1147	25.0694	22.5508	19.0718	20.0516	21.6161	25.5113	18.7687	15.6437	16.8664	15.9408	24.1091	17.5122	21.3012	17.7257	16.7783	19.5146	22.5809	17.4809	18.4536	22.7337	15.6777
338	879.744	pos	13.7386	TG(18:4/18:1/18:1)	TG(54:6)+H	TG	C57 H98 O6	(18:4/18:1/18:1)	(18:4)	(18:1)	(18:1)			1.435	0.0204313	0.11482	-0.448155	0.73298	7.05377	9.62342	8.23266	7.85031	2.04547	2.75622	7.64699	5.33807	3.57382	7.37133	13.3244	14.0884	6.75557	4.85343	7.33543	3.08942	2.84382	4.65065	6.67988	5.42529	6.46603	4.64145	5.27274	4.53106	2.53579	12.2658	7.54949	6.62847	14.4588	19.7163	4.09159
394	726.543	pos	8.58641	PE(18:1p/18:2)	PE(36:3p)+H	PE	C41 H76 O7 N1 P1	(18:1p/18:2)	(18:1p)	(18:2)				1.40031	0.0164463	0.105182	0.484023	1.39864	6.06387	4.33555	8.93113	7.00699	6.09398	5.84069	9.84844	5.52614	5.1598	6.77175	0.279503	0.318762	3.85238	7.24114	6.00904	6.3214	6.13746	5.21735	5.96431	7.13929	4.95747	2.54823	3.72429	6.90702	15.9915	6.83639	4.11043	3.95425	5.79943	11.741	6.18996
806	756.591	neg	10.63	PE(18:0p/20:1)	PE(38:1p)-H	PE	C43 H84 O7 N1 P1	(18:0p/20:1)	(18:0p)	(20:1)				1.35217	0.00168347	0.0321142	0.52502	1.43895	3.52816	2.45189	2.87154	2.53458	4.04682	6.45089	2.37574	2.59574	5.13349	2.46431	3.64572	4.70847	2.76285	3.0505	4.35245	1.83708	3.11686	2.4558	5.32911	7.31963	2.25513	5.5961	2.93055	3.14918	3.27255	2.53225	2.76651	1.08973	2.30945	5.70854	2.28909
547	768.554	pos	8.22206	PC(18:1/17:3)	PC(35:4)+H	PC	C43 H78 O8 N1 P1	(18:1/17:3)	(18:1)	(17:3)				1.34296	0.00541078	0.0648693	0.244717	1.18486	6.8825	5.8087	8.78191	8.88752	7.18963	7.05757	6.43753	9.93821	4.99118	5.85757	5.07542	7.6551	6.74835	7.52242	7.65667	5.50718	6.74931	5.4603	6.29068	5.91325	7.88594	7.11398	7.16535	6.91629	5.40551	5.50089	9.38795	6.46268	5.22584	6.24695	6.3833
48	896.77	pos	13.1136	TG(18:2/18:2/18:2)	TG(54:6)+NH4	TG	C57 H98 O6 N0	(18:2/18:2/18:2)	(18:2)	(18:2)	(18:2)		C00422	1.28708	0.036861	0.162339	-0.461488	0.726237	3.53795	4.87162	2.81818	5.03712	2.44866	2.16727	3.57718	3.2007	1.80453	4.14518	5.7358	4.00122	3.91025	2.40958	3.15839	2.65507	2.55204	2.25843	2.97976	2.79893	2.44432	4.13672	2.21233	2.64667	2.1108	4.8489	4.11453	3.28927	7.27682	5.334	2.94737
736	756.591	neg	10.6299	dMePE(20:1p/16:0)	dMePE(36:1p)-H	dMePE	C43 H84 O7 N1 P1	(20:1p/16:0)	(20:1p)	(16:0)				1.28279	0.00188368	0.0336245	0.49941	1.41364	3.54659	2.50885	2.82372	2.6582	4.06042	6.46626	2.24638	2.61537	5.14227	3.2594	3.7429	4.61301	2.81285	3.00661	4.38123	1.81706	3.17062	2.52282	5.291	7.32023	2.21976	5.26595	2.8718	3.07174	3.31226	2.73227	2.76667	1.2221	2.14627	5.64035	2.30419
27	820.739	pos	13.2915	TG(16:0/16:1/16:1)	TG(48:2)+NH4	TG	C51 H94 O6 N0	(16:0/16:1/16:1)	(16:0)	(16:1)	(16:1)		C00422	1.28063	0.012252	0.0924467	-0.540513	0.687526	2.70502	3.93442	4.71071	2.10618	1.97689	1.74258	3.29648	1.62527	0.993335	3.93523	4.99089	2.68793	1.25826	1.46117	2.89133	2.05705	1.61651	0.958196	1.88843	1.82324	4.89199	3.76621	1.66021	1.63812	0.714431	3.10478	3.51574	5.94173	4.1932	3.8271	1.67392
252	854.592	neg	8.03798	PC(17:0/20:4)	PC(37:4)+CH3COO	PC	C45 H82 O8 N1 P1	(17:0/20:4)	(17:0)	(20:4)				1.22709	0.000166688	0.0102939	-0.316297	0.803128	5.05959	6.29985	4.23233	5.09484	7.08567	6.79509	4.31556	5.50029	5.17053	4.74202	5.12742	4.82077	5.35775	4.45397	4.3096	4.67715	5.21074	5.48793	4.40249	4.33396	6.10591	4.87859	4.83626	4.41172	4.63454	3.52333	5.29714	5.11254	4.83122	4.98847	7.1751
994	785.653	pos	9.40548	SM(d40:2)	SM(d40:2)+H	SM	C45 H89 O6 N2 P1	(d18:2/22:0)	(d18:2)	(22:0)				1.22592	0.0384021	0.164428	-0.142837	0.905736	12.1688	13.4353	11.5598	13.3478	10.1834	14.8578	9.34793	14.9086	14.0059	10.5205	12.6259	11.4207	11.882	12.3737	12.1337	13.0349	13.7247	16.2078	13.1275	11.5659	10.8909	10.1417	13.9696	14.7493	10.9526	11.9265	9.91341	12.6226	9.59721	8.53447	13.8849
1233	686.437	pos	10.1448	PS(28:0p)	PS(28:0p)+Na	PS	C34 H66 O9 N1 P1 Na0	(28:0p)	(28:0p)					1.18157	0.00151946	0.0314797	-0.423453	0.745638	3.64361	4.88656	5.4155	6.62382	4.56996	4.48128	3.46416	4.86659	2.248	4.53424	4.1637	3.95774	3.22666	4.15518	3.40413	4.70354	3.42956	1.88564	2.33469	2.28375	4.70533	3.21006	3.48867	2.75688	2.93643	3.19638	3.49542	3.05623	2.49245	4.10843	2.73387
267	892.607	neg	8.24271	PC(18:0/22:6)	PC(40:6)+CH3COO	PC	C48 H84 O8 N1 P1	(18:0/22:6)	(18:0)	(22:6)			C00157	1.17342	0.0111529	0.0884848	-0.163663	0.892755	7.24506	8.11539	5.77582	7.1029	9.24357	5.9412	8.00855	6.72421	7.97502	7.01372	9.38449	6.20216	6.44622	6.78566	8.22456	9.38852	6.58004	5.79958	6.37938	5.96104	8.41936	7.46105	4.98232	6.75637	8.60329	7.73929	6.2306	9.7584	6.11741	7.34923	7.32596
91	736.512	pos	6.20173	PS(16:0/16:0)	PS(32:0)+H	PS	C38 H74 O10 N1 P1	(16:0/16:0)	(16:0)	(16:0)			C02737	1.15427	0.00367914	0.055136	0.494862	1.40919	3.59761	2.55297	2.43964	2.14095	3.77688	2.57526	3.54209	2.1116	5.07663	1.63794	2.68047	3.5312	4.65721	2.95562	5.24635	3.90923	5.43889	4.51562	6.3077	2.99041	1.61283	3.04634	4.62913	4.0215	5.96718	5.50569	3.21146	3.54955	1.8728	2.63262	3.28803
986	689.559	pos	6.4553	SM(d33:1)	SM(d33:1)+H	SM	C38 H77 O6 N2 P1	(d33:1)	(d33:1)					1.15038	0.00554607	0.0657606	-0.227887	0.853884	5.86497	6.86857	5.55446	6.81176	6.46393	7.43124	5.33007	3.65914	6.81519	5.35823	4.95222	4.88243	4.53818	6.53834	4.35423	4.47877	5.81218	7.88637	6.33772	9.69188	7.30491	7.315	5.83839	3.83942	5.36196	3.94116	7.63774	5.56202	5.06807	4.77117	7.85567
304	804.591	neg	10.0915	PE(20:0p/22:5)	PE(42:5p)-H	PE	C47 H84 O7 N1 P1	(20:0p/22:5)	(20:0p)	(22:5)				1.14413	0.00867176	0.0820679	0.309944	1.23966	4.80977	3.87991	3.88499	4.86102	4.18684	6.47643	4.15151	4.41972	4.3717	6.58979	5.02561	6.77677	3.27471	4.44277	4.55105	3.23887	3.46757	3.62093	6.09316	6.69086	4.60581	6.67244	3.96128	5.12079	3.34516	3.88942	6.25937	2.3991	3.30397	9.46137	4.20313
1358	686.437	pos	10.1447	PS(28:1e)	PS(28:1e)+Na	PS	C34 H66 O9 N1 P1 Na0	(28:1e)	(28:1e)					1.13036	0.00202298	0.0341352	-0.421497	0.74665	3.51388	4.70619	5.11017	6.34955	4.31044	4.66578	3.20719	4.61759	2.11835	4.28649	4.00082	3.85092	3.4837	3.94192	3.42222	4.48549	3.30768	1.76907	2.299	2.17928	4.71058	3.02127	3.35538	2.60803	2.78422	3.06278	3.27995	2.94068	2.60614	3.86836	2.56591
744	804.591	neg	10.0904	dMePE(20:1p/20:4)	dMePE(40:5p)-H	dMePE	C47 H84 O7 N1 P1	(20:1p/20:4)	(20:1p)	(20:4)				1.1149	0.0102401	0.0871704	0.299443	1.23067	4.86864	3.95609	3.71147	4.86194	4.05535	6.42592	4.13775	4.3024	4.19314	6.58979	5.05034	6.77677	3.3022	4.38426	4.70282	3.56896	3.56594	3.84326	6.6272	6.69086	4.60581	6.67244	3.88441	6.02085	3.36415	3.88942	6.26308	2.38506	3.30397	9.46137	4.20313
25	646.614	neg	11.0059	Cer(d18:1/24:1)	Cer(d42:2)-H	Cer	C42 H81 O3 N1	(d18:1/24:1)	(d18:1)	(24:1)				1.10731	0.00265131	0.0433449	0.526239	1.44017	2.30468	1.60028	2.26417	1.23129	3.75667	0.357912	3.63465	1.75819	3.64787	1.33374	2.76453	2.80318	3.02838	1.79678	3.88343	1.97677	1.97651	1.44141	4.03886	3.03575	1.28831	2.72032	2.28803	2.31796	2.70266	2.65723	1.21515	1.0188	1.83615	2.89736	1.09163
587	758.606	pos	10.6173	PE(16:0p/22:1)	PE(38:1p)+H	PE	C43 H84 O7 N1 P1	(16:0p/22:1)	(16:0p)	(22:1)				1.10648	0.000113429	0.00906821	0.718613	1.6456	1.80091	1.09438	1.5056	1.04034	1.55601	2.45974	1.10098	1.13352	3.54603	1.2352	1.56317	2.08934	1.27009	1.31944	2.21256	1.00297	2.10141	1.92477	2.79437	4.75597	1.2216	2.37421	1.44463	1.81004	1.88238	1.4746	1.49329	0.60442	1.19526	2.70828	1.19527
202	830.592	neg	8.0715	PC(17:0/18:2)	PC(35:2)+CH3COO	PC	C43 H82 O8 N1 P1	(17:0/18:2)	(17:0)	(18:2)				1.09528	0.000820566	0.022998	-0.344254	0.787715	3.36829	4.27602	3.54251	4.07913	3.2774	2.8839	2.57307	2.35662	3.36023	3.46025	4.31599	2.53017	2.84915	3.92151	2.79601	2.59402	3.57309	3.89693	3.0249	3.84151	4.709	5.28435	2.95163	2.99118	2.96254	2.2976	3.62932	2.02968	3.57965	4.5494	4.51685
1143	744.554	pos	7.01401	PC(33:2)	PC(33:2)+H	PC	C41 H78 O8 N1 P1	(33:2)	(33:2)				C00157	1.08272	0.00472829	0.0618571	-0.423717	0.745501	2.73529	3.66907	3.81629	5.01427	3.07328	2.3268	2.12756	2.34802	1.64714	3.7544	2.33461	2.17281	2.41809	4.98737	1.8165	1.53101	2.76095	2.75479	2.10951	2.8486	3.3232	3.92266	2.12228	2.08327	2.3912	1.51411	4.10923	1.91949	2.33955	2.06292	3.4729
454	905.759	pos	13.7964	TG(16:0/16:0/24:7)	TG(56:7)+H	TG	C59 H100 O6	(16:0/16:0/24:7)	(16:0)	(16:0)	(24:7)			1.07657	0.0416257	0.172747	-0.457808	0.728091	3.00376	4.12553	3.1506	3.53178	1.14819	1.78667	3.05395	2.65087	1.53306	3.89839	5.17389	3.85986	2.67253	1.87741	2.36098	1.90807	1.59323	2.29506	3.37733	2.4344	2.50311	2.39024	2.24704	2.58764	1.44957	5.19873	3.67474	1.97839	8.32895	5.53612	2.16054
75	881.519	neg	4.87678	PI(18:2/20:4)	PI(38:6)-H	PI	C47 H79 O13 N0 P1	(18:2/20:4)	(18:2)	(20:4)				1.04915	0.0094195	0.0826312	0.426871	1.34432	3.59886	2.67709	2.49694	2.38422	3.22731	4.74058	10.0918	4.98735	3.13644	3.34481	2.50467	2.49705	4.09526	1.99446	2.61316	3.46378	3.31394	3.1326	2.98264	2.87314	3.4709	5.24668	3.43034	3.32903	2.76461	2.91688	3.25883	3.55657	8.39135	2.03323	3.0489
1069	831.695	pos	9.67569	phSM(d42:1)	phSM(d42:1)+H	phSM	C47 H95 O7 N2 P1	(d42:1)	(d42:1)					1.04739	0.000375023	0.0141565	0.502615	1.41678	2.35544	1.66253	1.75369	1.46126	3.26009	2.63555	2.83626	0.916658	4.84335	1.91168	2.44652	2.35041	1.87405	1.69927	3.73053	2.06664	2.18571	1.89257	3.32787	4.59928	1.81469	2.15162	2.02314	2.38053	2.83858	2.36003	1.68692	1.2142	1.91574	2.74875	1.65241
609	892.607	neg	8.24331	PS(26:4/18:1)	PS(44:5)-H	PS	C50 H88 O10 N1 P1	(26:4/18:1)	(26:4)	(18:1)				1.04013	0.0331596	0.153559	-0.148006	0.902497	7.15576	7.92885	5.58193	7.09529	7.89893	6.21205	8.04206	6.72974	7.7015	6.89355	9.32086	6.21666	6.51364	6.61942	8.29189	9.41392	6.71256	5.73405	6.38076	5.93221	7.57298	8.53563	4.97769	6.71974	8.61768	7.57712	5.6925	9.72467	6.15699	7.36362	6.83363
1375	1261.82	neg	8.10141	GM3(d42:2)	GM3(d42:2)-H	GM3	C65 H118 O21 N2	(d42:2)	(d42:2)					1.03786	0.000947789	0.0237829	0.382311	1.30343	2.15818	1.65577	2.15844	1.96244	2.63779	2.4849	1.96008	1.52312	1.96986	1.72995	1.86721	2.89639	1.5827	1.57073	2.12997	2.00966	1.82828	1.39626	2.33037	1.73151	1.95723	3.33489	2.05722	2.26089	2.5162	2.4987	2.11641	0.795655	2.4766	4.31096	2.42939
140	852.801	pos	14.3214	TG(18:0/16:0/16:0)	TG(50:0)+NH4	TG	C53 H102 O6 N0	(18:0/16:0/16:0)	(18:0)	(16:0)	(16:0)			1.03175	0.0295364	0.143552	-0.437703	0.738309	3.16809	4.291	5.5479	3.17127	1.59656	1.71363	2.20094	3.71325	1.7119	4.44228	4.63608	3.72281	1.78969	2.64542	2.85918	2.62231	1.68614	2.02527	2.53816	2.87627	8.75571	6.09622	1.95442	2.02439	1.32425	2.76964	6.76758	3.00084	2.4007	3.02276	2.02278
819	675.544	pos	5.87615	SM(d22:1/10:0)	SM(d32:1)+H	SM	C37 H75 O6 N2 P1	(d22:1/10:0)	(d22:1)	(10:0)				1.02578	0.0218986	0.12	-0.190853	0.876088	7.20669	8.226	7.37268	9.48851	7.93556	7.81762	5.69904	5.88877	6.69099	8.54295	5.79155	6.5586	5.79109	8.07332	5.85468	5.81755	7.00351	7.40043	7.01017	10.1006	9.07545	8.96657	7.56204	5.16189	6.64982	5.06332	10.1529	6.47068	5.73435	5.87022	9.56875
485	666.618	pos	13.5383	ChE(18:2)	ChE(18:2)+NH4	ChE	C45 H76 O2 N0	(18:2)	(18:2)					1.02254	0.0056564	0.0659515	-0.684205	0.622349	1.12377	1.8057	1.55953	1.83726	0.370331	0.280924	0.805246	0.962084	0.296334	2.68682	3.15517	1.69073	1.09706	0.771822	0.561306	0.168007	0.401159	0.468827	0.408521	0.851654	2.97566	2.09596	0.886859	0.433646	0.155072	1.74523	1.61031	1.55438	1.07481	1.1521	0.702384
196	480.31	neg	2.10817	LPE(18:0)	LPE(18:0)-H	LPE	C23 H48 O7 N1 P1	(18:0)	(18:0)					1.0188	0.0195435	0.112167	0.354557	1.27859	5.15154	4.02907	5.95185	3.475	8.34727	5.84242	7.5323	4.32736	5.46281	3.01226	0.0417128	4.67228	4.88592	3.03834	5.08509	4.7046	5.11682	7.55528	7.1631	3.96666	3.41531	5.19583	7.20319	5.85517	6.62023	7.6218	3.60704	4.7021	3.53268	5.15956	5.03606
1474	802.56	neg	7.02242	PS(37:1)	PS(37:1)-H	PS	C43 H82 O10 N1 P1	(37:1)	(37:1)					1.01712	0.00170781	0.0321142	-0.502863	0.705705	1.7	2.40894	1.95368	2.6542	1.61802	1.31628	1.14534	1.34637	0.943305	2.32153	1.47101	1.34972	1.54369	2.94999	1.12912	1.10719	1.63435	1.84776	1.57866	2.20207	3.0195	2.69315	1.22287	1.29829	1.55545	0.986081	2.89292	1.44949	1.46853	0.885587	2.08409
373	802.56	neg	7.02183	PC(15:0/18:2)	PC(33:2)+CH3COO	PC	C41 H78 O8 N1 P1	(15:0/18:2)	(15:0)	(18:2)			C00157	1.01145	0.00154627	0.0314797	-0.514341	0.700113	1.64777	2.35359	1.96362	2.84569	0.968848	1.23715	1.1864	1.34645	1.3247	1.39834	1.49049	1.34978	1.52934	2.98514	1.12911	0.931483	1.52078	1.83309	1.54139	2.52224	2.95118	2.69583	1.19679	1.23489	0.885202	0.909398	2.80816	1.46047	1.42098	1.31585	2.07168
958	854.628	neg	9.14063	PC(18:0e/20:4)	PC(38:4e)+CH3COO	PC	C46 H86 O7 N1 P1	(18:0e/20:4)	(18:0e)	(20:4)				1.0082	0.00593326	0.0667098	-0.229295	0.853051	3.95701	4.63865	3.5415	3.69014	3.51226	4.63119	2.19464	2.79108	4.09679	3.49037	6.59946	4.68486	3.16698	4.05332	3.51955	5.49693	3.72733	3.59814	4.18247	3.62972	3.43338	2.6068	4.68624	5.19619	3.80582	5.85446	3.51683	3.16191	3.60137	4.49133	4.11365
[truncated: 31 more columns]
