# Supplementary material for: LC-MS/MS untargeted lipidomics uncovers placenta lipid signatures from intrahepatic cholestasis of pregnancy
Source: Front Physiol. 2024 Jun 3;15:1276722. doi: 10.3389/fphys.2024.1276722 (PMC11180999; doi:10.3389/fphys.2024.1276722)
Supplement: Supplementary file 3 [file Table1.xlsx]

## Sheet: Severe ICP 
	Gestational age at delivery (weeks+days)	Fetal birth weight (g)	percentile (%)
1	38+4	3220	53.1
2	38+6	2920	21.8
3	39+5	3270	40
4	38+6	2400	1.2
5	38	1780	0
6	37+1	2640	23.2
7	39+1	3490	66.7
8	36+5	2775	46.4
9	37	2800	42.4
10	36+5	2950	65.3
11	39	3040	29.4
12	36	2610	44.8
13	37+3	3600	97.3
14	34	2270	56
15	38+2	3290	64.6
16	37+1	3100	70.1
17	37+3	3020	56.4
18	38+3	2750	14.7
19	38+4	3460	73.2
20	40	3280	37.1
21	37+5	3000	48.2
22	37+3	3160	69.6
23	39+2	3500	65.4
24	37+3	3120	66.1
25	39+2	3300	48.6
26	39+1	3300	50.7
27	37+1	2910	51.2
28	36+6	2560	20.8
29	37+5	2380	3.3
30	38+3	3980	96

## Sheet: Mild ICP 
	Gestational age at delivery (weeks)	Fetal birth weight (g)	percentile (%)
1	40+6	3170	28.3
2	38+2	2850	23.7
3	40+2	3400	47.2
4	37	2900	53.4
5	34	1520	0.1
6	40+2	2750	5.5
7	37+1	2750	34
8	37+1	2770	36.1
9	37+5	2880	35.9
10	38	2820	25.2
11	36+2	2780	57.5
12	39	3375	59.4
13	37	3570	95.7
14	37	3040	67.6
15	38+1	3190	58.2
16	39	3330	55.5
17	38+5	3300	57.8
18	38	2620	10.9
19	37+3	3440	88
20	40+1	3600	63.3
21	39+4	3460	58.2
22	37+5	3090	57.3
23	37	2850	47.9
24	38+1	3180	57.3
25	38	2810	24.3
26	38	3080	50.3
27	39+1	2870	15.5
28	38+1	3530	83.7
29	35+1	2300	28.1
30	37+3	2600	15.8

## Sheet: Control
	Gestational age at delivery (weeks)	Fetal birth weight (g)	percentile (%)
1	39	3230	46.4
2	40+2	3800	76.7
3	39+5	2840	10.1
4	39+2	2900	16.2
5	39+6	3990	87.1
6	38+6	3940	92.8
7	38+5	3500	73.9
8	38+4	3700	87
9	39+4	4290	96.2
10	39+2	3470	63.1
11	39	3590	75.7
12	39	3260	49.2
13	39+1	3200	41.6
14	39+3	3900	87.2
15	38+5	2780	13.8
16	39+2	3110	31.8
17	39+3	3610	71.6
18	39+1	3200	41.6
19	39	2920	20
20	39	2480	2
21	38+3	3370	68.7
22	39+2	3000	23
23	39+1	4020	93
24	38+6	3240	49.9
25	39+2	3550	69.2
26	40+2	3740	73
27	39+2	3380	55.6
28	39+2	3790	83.7
29	38+6	3420	65.6
30	38+6	3800	88.2
